# Supplementary material for: Aiptasia sp. larvae as a model to reveal mechanisms of symbiont selection in cnidarians
Source: Sci Rep. 2016 Sep 1;6:32366. doi: 10.1038/srep32366 (PMC5007887; doi:10.1038/srep32366)
Supplement: Supplementary Dataset S1 [file srep32366-s2.xls]

## Sheet: Table S1
Gene	logFC	UniProt Accession	UniProt Description	e-value	KEGG gene	KEGG pathway
AIPGENE21625	-3.79909	sp|A2ASS6|TITIN_MOUSE	Titin OS=Mus musculus GN=Ttn PE=1 SV=1	0	K12567 titin [EC:2.7.11.1]	ko05414 Dilated cardiomyopathy;ko05410 Hypertrophic cardiomyopathy (HCM)
AIPGENE11701	2.4205	sp|P08985|H2AV_DROME	Histone H2A.v OS=Drosophila melanogaster GN=His2Av PE=1 SV=2	1.32e-67	K11251 histone H2A	ko05322 Systemic lupus erythematosus
AIPGENE20835	-9.41007	sp|Q60803|TRAF3_MOUSE	TNF receptor-associated factor 3 OS=Mus musculus GN=Traf3 PE=1 SV=2	7.52e-112	K03174 TNF receptor-associated factor 3	ko05200 Pathways in cancer;ko05222 Small cell lung cancer;ko04620 Toll-like receptor signaling pathway;ko04622 RIG-I-like receptor signaling pathway
AIPGENE7275	-8.9309	sp|B3P0K6|FOXO_DROER	Forkhead box protein O OS=Drosophila erecta GN=foxo PE=3 SV=2	2.13e-66	K07201 forkhead box protein O1	ko05200 Pathways in cancer;ko05215 Prostate cancer;ko04910 Insulin signaling pathway
AIPGENE21382	-10.9298	sp|Q5R416|CTNA2_PONAB	Catenin alpha-2 OS=Pongo abelii GN=CTNNA2 PE=2 SV=3	0	K05691 catenin (cadherin-associated protein), alpha	ko05200 Pathways in cancer;ko05213 Endometrial cancer;ko04670 Leukocyte transendothelial migration;ko04530 Tight junction;ko04520 Adherens junction;ko05412 Arrhythmogenic right ventricular cardiomyopathy (ARVC)
AIPGENE9917	-2.78841	sp|Q92769|HDAC2_HUMAN	Histone deacetylase 2 OS=Homo sapiens GN=HDAC2 PE=1 SV=2	0	K06067 histone deacetylase 1/2 [EC:3.5.1.98]	ko05200 Pathways in cancer;ko04110 Cell cycle;ko05220 Chronic myeloid leukemia;ko05016 Huntington's disease;ko04330 Notch signaling pathway
AIPGENE17951	2.5232	sp|P09645|TBA8_CHICK	Tubulin alpha-8 chain (Fragment) OS=Gallus gallus PE=3 SV=1	0	K07374 tubulin alpha	ko05130 Pathogenic Escherichia coli infection;ko04540 Gap junction
AIPGENE17611	-5.61775	sp|Q60875|ARHG2_MOUSE	Rho guanine nucleotide exchange factor 2 OS=Mus musculus GN=Arhgef2 PE=1 SV=4	1.09e-56	K12791 Rho guanine nucleotide exchange factor 2	ko05130 Pathogenic Escherichia coli infection
AIPGENE24456	-8.40031	sp|Q05041|HNFAA_XENLA	Hepatocyte nuclear factor 1-alpha-A OS=Xenopus laevis GN=hnf1a-a PE=2 SV=1	1.01e-87	K08036 transcription factor 1, hepatocyte nuclear factor 1-alpha	ko04950 Maturity onset diabetes of the young
AIPGENE3722	-4.32022	sp|Q13045|FLII_HUMAN	Protein flightless-1 homolog OS=Homo sapiens GN=FLII PE=1 SV=2	0	K05768 gelsolin	ko04810 Regulation of actin cytoskeleton;ko04666 Fc gamma R-mediated phagocytosis
AIPGENE18441	-9.47566	sp|Q9UKW4|VAV3_HUMAN	Guanine nucleotide exchange factor VAV3 OS=Homo sapiens GN=VAV3 PE=1 SV=1	2.81e-143	K05730 vav oncogene	ko04810 Regulation of actin cytoskeleton;ko04650 Natural killer cell mediated cytotoxicity;ko04062 Chemokine signaling pathway;ko04670 Leukocyte transendothelial migration;ko04662 B cell receptor signaling pathway;ko04666 Fc gamma R-mediated phagocytosis;ko04510 Focal adhesion;ko04660 T cell receptor signaling pathway;ko04664 Fc epsilon RI signaling pathway
AIPGENE14942	-8.23292	sp|Q9Z1L0|PK3CB_RAT	Phosphatidylinositol 4,5-bisphosphate 3-kinase catalytic subunit beta isoform OS=Rattus norvegicus GN=Pik3cb PE=2 SV=1	0	K00922 phosphatidylinositol-4,5-bisphosphate 3-kinase [EC:2.7.1.153]	ko04722 Neurotrophin signaling pathway;ko04810 Regulation of actin cytoskeleton;ko04650 Natural killer cell mediated cytotoxicity;ko04930 Type II diabetes mellitus;ko04666 Fc gamma R-mediated phagocytosis;ko00562 Inositol phosphate metabolism;ko05212 Pancreatic cancer;ko05200 Pathways in cancer;ko04620 Toll-like receptor signaling pathway;ko04914 Progesterone-mediated oocyte maturation;ko05210 Co…
AIPGENE29261	-4.32337	sp|Q9UQB3|CTND2_HUMAN	Catenin delta-2 OS=Homo sapiens GN=CTNND2 PE=1 SV=3	6.72e-119	K05690 catenin (cadherin-associated protein), delta 1	ko04670 Leukocyte transendothelial migration;ko04520 Adherens junction
AIPGENE21296	-8.34058	sp|P35991|BTK_MOUSE	Tyrosine-protein kinase BTK OS=Mus musculus GN=Btk PE=1 SV=4	2.79e-127	K07364 tec protein tyrosine kinase [EC:2.7.10.2]	ko04660 T cell receptor signaling pathway
AIPGENE24977	-2.7855	sp|Q06124|PTN11_HUMAN	Tyrosine-protein phosphatase non-receptor type 11 OS=Homo sapiens GN=PTPN11 PE=1 SV=2	0	K07293 protein tyrosine phosphatase, non-receptor type 11 [EC:3.1.3.48]	ko04630 Jak-STAT signaling pathway;ko04920 Adipocytokine signaling pathway;ko04722 Neurotrophin signaling pathway;ko04650 Natural killer cell mediated cytotoxicity;ko04670 Leukocyte transendothelial migration;ko05120 Epithelial cell signaling in Helicobacter pylori infection;ko04013 MAPK signaling pathway - fly;ko05211 Renal cell carcinoma;ko05220 Chronic myeloid leukemia
AIPGENE15101	-4.61732	sp|Q07889|SOS1_HUMAN	Son of sevenless homolog 1 OS=Homo sapiens GN=SOS1 PE=1 SV=1	0	K03099 son of sevenless	ko04630 Jak-STAT signaling pathway;ko04912 GnRH signaling pathway;ko04722 Neurotrophin signaling pathway;ko04810 Regulation of actin cytoskeleton;ko04650 Natural killer cell mediated cytotoxicity;ko04540 Gap junction;ko04320 Dorso-ventral axis formation;ko04013 MAPK signaling pathway - fly;ko05200 Pathways in cancer;ko05215 Prostate cancer;ko05210 Colorectal cancer;ko05211 Renal cell carcinoma;ko…
AIPGENE18569	-8.71174	sp|Q9BYX4|IFIH1_HUMAN	Interferon-induced helicase C domain-containing protein 1 OS=Homo sapiens GN=IFIH1 PE=1 SV=3	7.56e-122	K12647 interferon-induced helicase C domain-containing protein 1	ko04622 RIG-I-like receptor signaling pathway
AIPGENE8848	-6.28547	sp|P19838|NFKB1_HUMAN	Nuclear factor NF-kappa-B p105 subunit OS=Homo sapiens GN=NFKB1 PE=1 SV=2	7.69e-110	K02580 nuclear factor of kappa light polypeptide gene enhancer in B-cells 1	ko04621 NOD-like receptor signaling pathway;ko04920 Adipocytokine signaling pathway;ko04722 Neurotrophin signaling pathway;ko04062 Chemokine signaling pathway;ko04662 B cell receptor signaling pathway;ko04622 RIG-I-like receptor signaling pathway;ko05221 Acute myeloid leukemia;ko05212 Pancreatic cancer;ko05120 Epithelial cell signaling in Helicobacter pylori infection;ko05200 Pathways in cancer;k…
AIPGENE17635	-6.31189	sp|C6FG12|NLRC5_ICTPU	Protein NLRC5 OS=Ictalurus punctatus GN=nlrc5 PE=2 SV=1	4.49e-27	K08060 class II, major histocompatibility complex, transactivator	ko04612 Antigen processing and presentation;ko05340 Primary immunodeficiency
AIPGENE23333	-5.95251	sp|P27824|CALX_HUMAN	Calnexin OS=Homo sapiens GN=CANX PE=1 SV=2	1.32e-18	K08054 calnexin	ko04612 Antigen processing and presentation
AIPGENE7004	-5.52492	sp|Q91VS8|FARP2_MOUSE	FERM, RhoGEF and pleckstrin domain-containing protein 2 OS=Mus musculus GN=Farp2 PE=1 SV=2	2.63e-61	K06082 FERM, RhoGEF and pleckstrin domain protein 2	ko04520 Adherens junction
AIPGENE266	-2.43945	sp|Q62165|DAG1_MOUSE	Dystroglycan OS=Mus musculus GN=Dag1 PE=1 SV=4	1.75e-27	K06265 dystroglycan 1	ko04512 ECM-receptor interaction;ko05414 Dilated cardiomyopathy;ko05410 Hypertrophic cardiomyopathy (HCM);ko05416 Viral myocarditis;ko05412 Arrhythmogenic right ventricular cardiomyopathy (ARVC)
AIPGENE1516	-4.82415	sp|Q00174|LAMA_DROME	Laminin subunit alpha OS=Drosophila melanogaster GN=LanA PE=1 SV=2	4.04e-85	K06242 laminin, alpha 5	ko04512 ECM-receptor interaction;ko05200 Pathways in cancer;ko04510 Focal adhesion;ko05222 Small cell lung cancer
AIPGENE11175	-4.96582	sp|Q13797|ITA9_HUMAN	Integrin alpha-9 OS=Homo sapiens GN=ITGA9 PE=1 SV=2	1.05e-77	K06487 integrin alpha V	ko04512 ECM-receptor interaction;ko04514 Cell adhesion molecules (CAMs);ko05410 Hypertrophic cardiomyopathy (HCM);ko04810 Regulation of actin cytoskeleton;ko05412 Arrhythmogenic right ventricular cardiomyopathy (ARVC);ko04510 Focal adhesion;ko05200 Pathways in cancer;ko05414 Dilated cardiomyopathy;ko05222 Small cell lung cancer
AIPGENE991	-8.24916	sp|Q80ZF8|BAI3_MOUSE	Brain-specific angiogenesis inhibitor 3 OS=Mus musculus GN=Bai3 PE=1 SV=2	1.3e-18	K04659 thrombospondin	ko04512 ECM-receptor interaction;ko04510 Focal adhesion;ko04350 TGF-beta signaling pathway
AIPGENE25189	-3.60037	sp|O42350|CO1A2_LITCT	Collagen alpha-2(I) chain OS=Lithobates catesbeiana GN=COL1A2 PE=2 SV=1	9.81e-122	K06236 collagen, type I/II/III/V/XI, alpha	ko04512 ECM-receptor interaction;ko04510 Focal adhesion
AIPGENE8376	-3.93566	sp|P02466|CO1A2_RAT	Collagen alpha-2(I) chain OS=Rattus norvegicus GN=Col1a2 PE=1 SV=3	1.23e-153	K06236 collagen, type I/II/III/V/XI, alpha	ko04512 ECM-receptor interaction;ko04510 Focal adhesion
AIPGENE25893	-4.49342	sp|A0MSJ1|CRA1B_DANRE	Collagen alpha-1(XXVII) chain B OS=Danio rerio GN=col27a1b PE=2 SV=1	3.13e-140	K06236 collagen, type I/II/III/V/XI, alpha	ko04512 ECM-receptor interaction;ko04510 Focal adhesion
AIPGENE25192	-5.06504	sp|Q17RW2|COOA1_HUMAN	Collagen alpha-1(XXIV) chain OS=Homo sapiens GN=COL24A1 PE=2 SV=2	1.59e-121	K06236 collagen, type I/II/III/V/XI, alpha	ko04512 ECM-receptor interaction;ko04510 Focal adhesion
AIPGENE25863	-8.73084	sp|A0MSJ1|CRA1B_DANRE	Collagen alpha-1(XXVII) chain B OS=Danio rerio GN=col27a1b PE=2 SV=1	1.18e-140	K06236 collagen, type I/II/III/V/XI, alpha	ko04512 ECM-receptor interaction;ko04510 Focal adhesion
AIPGENE10729	-4.22683	sp|Q13905|RPGF1_HUMAN	Rap guanine nucleotide exchange factor 1 OS=Homo sapiens GN=RAPGEF1 PE=1 SV=3	2.96e-122	K06277 Rap guanine nucleotide exchange factor (GEF) 1	ko04510 Focal adhesion;ko04722 Neurotrophin signaling pathway;ko05211 Renal cell carcinoma;ko04910 Insulin signaling pathway
AIPGENE20334	-9.2101	sp|Q6AYC5|RHG15_RAT	Rho GTPase-activating protein 15 OS=Rattus norvegicus GN=Arhgap15 PE=2 SV=1	2.03e-82	K05732 Rho GTPase activating protein 5/ glucocorticoid receptor DNA binding	ko04510 Focal adhesion;ko04670 Leukocyte transendothelial migration
AIPGENE18889	-9.1059	sp|Q8VHX6|FLNC_MOUSE	Filamin-C OS=Mus musculus GN=Flnc PE=1 SV=3	5.84e-172	K04437 filamin	ko04510 Focal adhesion;ko04010 MAPK signaling pathway
AIPGENE16749	-2.86865	sp|Q9Y4G6|TLN2_HUMAN	Talin-2 OS=Homo sapiens GN=TLN2 PE=1 SV=4	0	K06271 talin	ko04510 Focal adhesion
AIPGENE16738	-3.86206	sp|P54939|TLN1_CHICK	Talin-1 OS=Gallus gallus GN=TLN1 PE=1 SV=2	0	K06271 talin	ko04510 Focal adhesion
AIPGENE138	2.53556	sp|P33724|CAV1_CANFA	Caveolin-1 OS=Canis familiaris GN=CAV1 PE=1 SV=1	8.38e-51	K12959 caveolin 3	ko04510 Focal adhesion
AIPGENE9687	-3.10921	sp|P09759|EPHB1_RAT	Ephrin type-B receptor 1 OS=Rattus norvegicus GN=Ephb1 PE=1 SV=2	4.45e-151	K05110 Eph receptor B1 [EC:2.7.10.1]	ko04360 Axon guidance
AIPGENE13667	-8.72596	sp|O73874|EFNB2_DANRE	Ephrin-B2a OS=Danio rerio GN=efnb2a PE=2 SV=1	3.09e-15	K05463 ephrin-B	ko04360 Axon guidance
AIPGENE28052	-4.37974	sp|P70275|SEM3E_MOUSE	Semaphorin-3E OS=Mus musculus GN=Sema3e PE=1 SV=3	2.06e-47	K06840 semaphorin 3	ko04360 Axon guidance
AIPGENE25755	-8.38198	sp|Q8IZQ1|WDFY3_HUMAN	WD repeat and FYVE domain-containing protein 3 OS=Homo sapiens GN=WDFY3 PE=1 SV=2	0	K04679 MAD, mothers against decapentaplegic interacting protein	ko04350 TGF-beta signaling pathway
AIPGENE12421	-3.29562	sp|Q04721|NOTC2_HUMAN	Neurogenic locus notch homolog protein 2 OS=Homo sapiens GN=NOTCH2 PE=1 SV=3	0	K02599 Notch	ko04320 Dorso-ventral axis formation;ko04330 Notch signaling pathway
AIPGENE22818	-2.51194	sp|Q9JMB7|PIWL1_MOUSE	Piwi-like protein 1 OS=Mus musculus GN=Piwil1 PE=1 SV=1	2.12e-174	K02156 aubergine	ko04320 Dorso-ventral axis formation
AIPGENE1467	9.86249	sp|P54833|ADRB2_CANFA	Beta-2 adrenergic receptor OS=Canis familiaris GN=ADRB2 PE=2 SV=1	1.34e-17	K04266 adenosine receptor A2a	ko04270 Vascular smooth muscle contraction;ko04080 Neuroactive ligand-receptor interaction;ko04020 Calcium signaling pathway
AIPGENE20823	-8.43907	sp|Q9QXE0|HACL1_MOUSE	2-hydroxyacyl-CoA lyase 1 OS=Mus musculus GN=Hacl1 PE=1 SV=2	0	K12261 2-hydroxyacyl-CoA lyase 1 [EC:4.1.-.-]	ko04146 Peroxisome
AIPGENE2872	-5.21656	sp|Q14161|GIT2_HUMAN	ARF GTPase-activating protein GIT2 OS=Homo sapiens GN=GIT2 PE=1 SV=2	0	K12487 G protein-coupled receptor kinase interactor 2	ko04144 Endocytosis
AIPGENE5784	2.35096	sp|Q6DFV3|RHG21_MOUSE	Rho GTPase-activating protein 21 OS=Mus musculus GN=Arhgap21 PE=1 SV=1	2.37e-102	K12490 Arf-GAP, Rho-GAP domain, ANK repeat and PH domain-containing protein	ko04144 Endocytosis
AIPGENE27687	-9.04372	sp|Q8WZ64|ARAP2_HUMAN	Arf-GAP with Rho-GAP domain, ANK repeat and PH domain-containing protein 2 OS=Homo sapiens GN=ARAP2 PE=1 SV=3	2.85e-54	K12490 Arf-GAP, Rho-GAP domain, ANK repeat and PH domain-containing protein	ko04144 Endocytosis
AIPGENE24693	-2.84758	sp|Q9R1D7|GBF1_CRIGR	Golgi-specific brefeldin A-resistance guanine nucleotide exchange factor 1 OS=Cricetulus griseus GN=GBF1 PE=2 SV=1	3.33e-159	K12495 IQ motif and SEC7 domain-containing protein	ko04144 Endocytosis
AIPGENE17905	-4.90358	sp|Q0EEE2|PTHD3_MOUSE	Patched domain-containing protein 3 OS=Mus musculus GN=Ptchd3 PE=1 SV=1	5.28e-84	K12385 Niemann-Pick C1 protein	ko04142 Lysosome
AIPGENE22473	9.67969	sp|P79345|NPC2_BOVIN	Epididymal secretory protein E1 OS=Bos taurus GN=NPC2 PE=1 SV=1	1.16e-18	K13443 Niemann-Pick C2 protein	ko04142 Lysosome
AIPGENE22527	9.61753	sp|Q9VQ62|NPC2_DROME	Protein NPC2 homolog OS=Drosophila melanogaster GN=Npc2a PE=1 SV=1	3.12e-25	K13443 Niemann-Pick C2 protein	ko04142 Lysosome
AIPGENE22539	2.68072	sp|Q9Z0J0|NPC2_MOUSE	Epididymal secretory protein E1 OS=Mus musculus GN=Npc2 PE=1 SV=1	3.36e-24	K13443 Niemann-Pick C2 protein	ko04142 Lysosome
AIPGENE3167	2.46464	sp|P61917|NPC2_PANTR	Epididymal secretory protein E1 OS=Pan troglodytes GN=NPC2 PE=2 SV=1	4.43e-34	K13443 Niemann-Pick C2 protein	ko04142 Lysosome
AIPGENE20353	-2.92665	sp|Q9H2Y7|ZN106_HUMAN	Zinc finger protein 106 OS=Homo sapiens GN=ZNF106 PE=1 SV=1	5.62e-86	K10260 F-box and WD-40 domain protein 7	ko04120 Ubiquitin mediated proteolysis
AIPGENE17796	-3.10025	sp|Q969H0|FBXW7_HUMAN	F-box/WD repeat-containing protein 7 OS=Homo sapiens GN=FBXW7 PE=1 SV=1	5.47e-72	K10260 F-box and WD-40 domain protein 7	ko04120 Ubiquitin mediated proteolysis
AIPGENE20117	-4.93672	sp|Q9ZVX1|UBC23_ARATH	Probable ubiquitin-conjugating enzyme E2 23 OS=Arabidopsis thaliana GN=UBC23 PE=1 SV=1	5.18e-81	K10581 ubiquitin-conjugating enzyme E2 O [EC:6.3.2.19]	ko04120 Ubiquitin mediated proteolysis
AIPGENE22108	-2.66727	sp|Q7Z6Z7|HUWE1_HUMAN	E3 ubiquitin-protein ligase HUWE1 OS=Homo sapiens GN=HUWE1 PE=1 SV=3	0	K10592 E3 ubiquitin-protein ligase HUWE1 [EC:6.3.2.19]	ko04120 Ubiquitin mediated proteolysis
AIPGENE7493	-4.15397	sp|Q80TP3|UBR5_MOUSE	E3 ubiquitin-protein ligase UBR5 OS=Mus musculus GN=Ubr5 PE=1 SV=2	2.36e-162	K10593 E3 ubiquitin-protein ligase EDD1 [EC:6.3.2.19]	ko04120 Ubiquitin mediated proteolysis
AIPGENE14356	-2.99866	sp|A5PKG6|UBE4A_BOVIN	Ubiquitin conjugation factor E4 A OS=Bos taurus GN=UBE4A PE=2 SV=1	0	K10596 ubiquitin conjugation factor E4 A [EC:6.3.2.19]	ko04120 Ubiquitin mediated proteolysis
AIPGENE5224	-5.66149	sp|Q6PCX9|TRI37_MOUSE	E3 ubiquitin-protein ligase TRIM37 OS=Mus musculus GN=Trim37 PE=2 SV=1	0	K10608 tripartite motif-containing protein 37	ko04120 Ubiquitin mediated proteolysis
AIPGENE4951	-3.91448	sp|Q6PAV2|HERC4_MOUSE	Probable E3 ubiquitin-protein ligase HERC4 OS=Mus musculus GN=Herc4 PE=2 SV=2	0	K10615 E3 ubiquitin-protein ligase HERC4 [EC:6.3.2.19]	ko04120 Ubiquitin mediated proteolysis
AIPGENE16487	-4.4703	sp|Q07832|PLK1_MOUSE	Serine/threonine-protein kinase PLK1 OS=Mus musculus GN=Plk1 PE=1 SV=2	6.74e-136	K06631 polo-like kinase 1 [EC:2.7.11.21]	ko04114 Oocyte meiosis;ko04914 Progesterone-mediated oocyte maturation;ko04110 Cell cycle
AIPGENE24504	-3.58442	sp|Q8K2V1|PP4R1_MOUSE	Serine/threonine-protein phosphatase 4 regulatory subunit 1 OS=Mus musculus GN=Ppp4r1 PE=2 SV=2	1.3e-104	K03456 protein phosphatase 2 (formerly 2A), regulatory subunit A	ko04114 Oocyte meiosis;ko04730 Long-term depression;ko04113 Meiosis - yeast;ko04530 Tight junction;ko04350 TGF-beta signaling pathway;ko04310 Wnt signaling pathway;ko04111 Cell cycle - yeast
AIPGENE6909	-8.16844	sp|P31422|GRM3_RAT	Metabotropic glutamate receptor 3 OS=Rattus norvegicus GN=Grm3 PE=1 SV=1	2.42e-126	K04604 glutamate receptor, metabotropic 5	ko04080 Neuroactive ligand-receptor interaction;ko04730 Long-term depression;ko04720 Long-term potentiation;ko04020 Calcium signaling pathway;ko05016 Huntington's disease;ko04540 Gap junction
AIPGENE1330	-4.06022	sp|P58308|OX2R_MOUSE	Orexin receptor type 2 OS=Mus musculus GN=Hcrtr2 PE=2 SV=2	7.75e-24	K04231 galanin receptor 2	ko04080 Neuroactive ligand-receptor interaction
AIPGENE24967	3.24774	sp|P46023|GR101_LYMST	G-protein coupled receptor GRL101 OS=Lymnaea stagnalis PE=2 SV=1	3e-33	K04306 leucine-rich repeat-containing G protein-coupled receptor 7	ko04080 Neuroactive ligand-receptor interaction
AIPGENE1907	-4.63275	sp|P47743|GRM8_MOUSE	Metabotropic glutamate receptor 8 OS=Mus musculus GN=Grm8 PE=1 SV=2	2.01e-152	K04605 glutamate receptor, metabotropic 2	ko04080 Neuroactive ligand-receptor interaction
AIPGENE6006	-10.2789	sp|Q04205|TENS_CHICK	Tensin OS=Gallus gallus GN=TNS PE=1 SV=2	1.09e-111	K01110 phosphatidylinositol-3,4,5-trisphosphate 3-phosphatase [EC:3.1.3.67]	ko04070 Phosphatidylinositol signaling system;ko04115 p53 signaling pathway;ko05213 Endometrial cancer;ko00562 Inositol phosphate metabolism;ko05215 Prostate cancer;ko04510 Focal adhesion;ko05200 Pathways in cancer;ko05222 Small cell lung cancer;ko04530 Tight junction;ko05218 Melanoma;ko05214 Glioma
AIPGENE9143	-4.00406	sp|P26818|ARBK2_BOVIN	Beta-adrenergic receptor kinase 2 OS=Bos taurus GN=ADRBK2 PE=2 SV=1	0	K00910 beta-adrenergic-receptor kinase [EC:2.7.11.15]	ko04062 Chemokine signaling pathway;ko04144 Endocytosis
AIPGENE19370	-3.10806	sp|P43249|GRK5_BOVIN	G protein-coupled receptor kinase 5 OS=Bos taurus GN=GRK5 PE=1 SV=1	0	K08291 G protein-coupled receptor kinase [EC:2.7.11.16]	ko04062 Chemokine signaling pathway;ko04144 Endocytosis
AIPGENE20863	-8.13431	sp|P00518|PHKG1_RABIT	Phosphorylase b kinase gamma catalytic chain, skeletal muscle/heart isoform OS=Oryctolagus cuniculus GN=PHKG1 PE=1 SV=2	3.67e-120	K00871 phosphorylase kinase gamma subunit [EC:2.7.11.19]	ko04020 Calcium signaling pathway;ko04910 Insulin signaling pathway
AIPGENE8738	-3.62606	sp|Q13188|STK3_HUMAN	Serine/threonine-protein kinase 3 OS=Homo sapiens GN=STK3 PE=1 SV=2	0	K04412 serine/threonine kinase 3 [EC:2.7.11.5]	ko04010 MAPK signaling pathway
AIPGENE22248	3.41171	sp|Q02485|CAC1S_RAT	Voltage-dependent L-type calcium channel subunit alpha-1S (Fragment) OS=Rattus norvegicus GN=Cacna1s PE=1 SV=1	1.06e-100	K05315 calcium channel, voltage-dependent, alpha 1, invertebrate	ko04010 MAPK signaling pathway
AIPGENE1780	10.6886	sp|P13010|XRCC5_HUMAN	X-ray repair cross-complementing protein 5 OS=Homo sapiens GN=XRCC5 PE=1 SV=3	1.69e-11	K10885 ATP-dependent DNA helicase 2 subunit 2	ko03450 Non-homologous end-joining
AIPGENE4542	-4.57358	sp|Q9UKK3|PARP4_HUMAN	Poly [ADP-ribose] polymerase 4 OS=Homo sapiens GN=PARP4 PE=1 SV=3	0	K10798 poly [ADP-ribose] polymerase [EC:2.4.2.30]	ko03410 Base excision repair
AIPGENE25739	-8.37272	sp|O60504|VINEX_HUMAN	Vinexin OS=Homo sapiens GN=SORBS3 PE=1 SV=2	1.12e-46	K06086 sorbin and SH3 domain containing 1	ko03320 PPAR signaling pathway;ko04520 Adherens junction;ko04910 Insulin signaling pathway
AIPGENE16734	-4.41114	sp|O35286|DHX15_MOUSE	Putative pre-mRNA-splicing factor ATP-dependent RNA helicase DHX15 OS=Mus musculus GN=Dhx15 PE=1 SV=2	0	K12820 pre-mRNA-splicing factor ATP-dependent RNA helicase DHX15/PRP43	ko03040 Spliceosome
AIPGENE19053	-6.85134	sp|Q15393|SF3B3_HUMAN	Splicing factor 3B subunit 3 OS=Homo sapiens GN=SF3B3 PE=1 SV=4	0	K12830 splicing factor 3B subunit 3	ko03040 Spliceosome
AIPGENE1445	-3.54485	sp|Q99PV0|PRP8_MOUSE	Pre-mRNA-processing-splicing factor 8 OS=Mus musculus GN=Prpf8 PE=1 SV=2	0	K12856 pre-mRNA-processing factor 8	ko03040 Spliceosome
AIPGENE24436	-8.38963	sp|P42285|SK2L2_HUMAN	Superkiller viralicidic activity 2-like 2 OS=Homo sapiens GN=SKIV2L2 PE=1 SV=3	0	K12598 ATP-dependent RNA helicase DOB1 [EC:3.6.1.-]	ko03018 RNA degradation
AIPGENE11565	-3.70452	sp|A2BHJ4|CNO6L_DANRE	CCR4-NOT transcription complex subunit 6-like OS=Danio rerio GN=cnot6l PE=2 SV=1	0	K12603 CCR4-NOT transcription complex subunit 6 [EC:3.1.-.-]	ko03018 RNA degradation
AIPGENE655	-9.10112	sp|P23128|DDX6_DROME	Putative ATP-dependent RNA helicase me31b OS=Drosophila melanogaster GN=me31B PE=1 SV=3	0	K12614 ATP-dependent RNA helicase DDX6/DHH1 [EC:3.6.1.-]	ko03018 RNA degradation
AIPGENE8348	2.3072	sp|O61231|RL10_DROME	60S ribosomal protein L10 OS=Drosophila melanogaster GN=RpL10 PE=1 SV=1	2.76e-125	K02866 large subunit ribosomal protein L10e	ko03010 Ribosome
AIPGENE2717	2.20323	sp|P46222|RL11_DROME	60S ribosomal protein L11 OS=Drosophila melanogaster GN=RpL11 PE=1 SV=2	1.54e-95	K02868 large subunit ribosomal protein L11e	ko03010 Ribosome
AIPGENE7996	2.30982	sp|P23358|RL12_RAT	60S ribosomal protein L12 OS=Rattus norvegicus GN=Rpl12 PE=2 SV=1	2.51e-89	K02870 large subunit ribosomal protein L12e	ko03010 Ribosome
AIPGENE4685	2.876	sp|Q63507|RL14_RAT	60S ribosomal protein L14 OS=Rattus norvegicus GN=Rpl14 PE=1 SV=3	3.03e-44	K02875 large subunit ribosomal protein L14e	ko03010 Ribosome
AIPGENE12698	2.63933	sp|P61314|RL15_RAT	60S ribosomal protein L15 OS=Rattus norvegicus GN=Rpl15 PE=1 SV=2	1.52e-115	K02877 large subunit ribosomal protein L15e	ko03010 Ribosome
AIPGENE3279	7.05746	sp|P24049|RL17_RAT	60S ribosomal protein L17 OS=Rattus norvegicus GN=Rpl17 PE=2 SV=3	4.06e-95	K02880 large subunit ribosomal protein L17e	ko03010 Ribosome
AIPGENE6921	2.18665	sp|Q02543|RL18A_HUMAN	60S ribosomal protein L18a OS=Homo sapiens GN=RPL18A PE=1 SV=2	2.86e-85	K02882 large subunit ribosomal protein L18Ae	ko03010 Ribosome
AIPGENE20560	2.36618	sp|Q90YV0|RL18_ICTPU	60S ribosomal protein L18 OS=Ictalurus punctatus GN=rpl18 PE=2 SV=3	7.52e-88	K02883 large subunit ribosomal protein L18e	ko03010 Ribosome
AIPGENE12090	2.55401	sp|P52819|RL22_CAEEL	60S ribosomal protein L22 OS=Caenorhabditis elegans GN=rpl-22 PE=1 SV=3	1.45e-41	K02891 large subunit ribosomal protein L22e	ko03010 Ribosome
AIPGENE2296	2.70698	sp|P62832|RL23_RAT	60S ribosomal protein L23 OS=Rattus norvegicus GN=Rpl23 PE=2 SV=1	1.25e-39	K02894 large subunit ribosomal protein L23e	ko03010 Ribosome
AIPGENE10274	2.82816	sp|Q56K03|RL27A_BOVIN	60S ribosomal protein L27a OS=Bos taurus GN=RPL27A PE=2 SV=3	4.94e-83	K02900 large subunit ribosomal protein L27Ae	ko03010 Ribosome
AIPGENE25889	2.40577	sp|P17702|RL28_RAT	60S ribosomal protein L28 OS=Rattus norvegicus GN=Rpl28 PE=1 SV=4	1.72e-38	K02903 large subunit ribosomal protein L28e	ko03010 Ribosome
AIPGENE28530	2.52744	sp|P58374|RL30_BRABE	60S ribosomal protein L30 OS=Branchiostoma belcheri GN=RPL30 PE=3 SV=1	2.12e-61	K02908 large subunit ribosomal protein L30e	ko03010 Ribosome
AIPGENE1080	2.43854	sp|Q9IA76|RL31_PAROL	60S ribosomal protein L31 OS=Paralichthys olivaceus GN=rpl31 PE=2 SV=1	5.74e-65	K02910 large subunit ribosomal protein L31e	ko03010 Ribosome
AIPGENE9743	2.27369	sp|P62912|RL32_RAT	60S ribosomal protein L32 OS=Rattus norvegicus GN=Rpl32 PE=1 SV=2	1.04e-68	K02912 large subunit ribosomal protein L32e	ko03010 Ribosome
AIPGENE7315	2.72733	sp|Q9D1R9|RL34_MOUSE	60S ribosomal protein L34 OS=Mus musculus GN=Rpl34 PE=1 SV=2	6.39e-46	K02915 large subunit ribosomal protein L34e	ko03010 Ribosome
AIPGENE8973	2.73074	sp|Q5R8K6|RL35A_PONAB	60S ribosomal protein L35a OS=Pongo abelii GN=RPL35A PE=3 SV=1	9.92e-43	K02917 large subunit ribosomal protein L35Ae	ko03010 Ribosome
AIPGENE25892	2.39123	sp|P17078|RL35_RAT	60S ribosomal protein L35 OS=Rattus norvegicus GN=Rpl35 PE=1 SV=3	1.32e-53	K02918 large subunit ribosomal protein L35e	ko03010 Ribosome
AIPGENE26623	2.44892	sp|Q4PM12|RL36_IXOSC	60S ribosomal protein L36 OS=Ixodes scapularis GN=RpL36 PE=3 SV=1	4.84e-39	K02920 large subunit ribosomal protein L36e	ko03010 Ribosome
AIPGENE20	2.86098	sp|Q9VXX8|RL371_DROME	Probable 60S ribosomal protein L37-A OS=Drosophila melanogaster GN=RpL37a PE=1 SV=1	3.27e-40	K02922 large subunit ribosomal protein L37e	ko03010 Ribosome
AIPGENE21343	2.66496	sp|P27074|RL44Q_CANMA	60S ribosomal protein L44 Q OS=Candida maltosa GN=RIM-C PE=3 SV=2	1.65e-54	K02929 large subunit ribosomal protein L44e	ko03010 Ribosome
AIPGENE28529	3.10388	sp|P08570|RLA1_DROME	60S acidic ribosomal protein P1 OS=Drosophila melanogaster GN=RpLP1 PE=1 SV=2	1.46e-24	K02942 large subunit ribosomal protein LP1	ko03010 Ribosome
AIPGENE820	2.55377	sp|P90703|RLA2_BRUMA	60S acidic ribosomal protein P2 OS=Brugia malayi GN=rpp-2 PE=3 SV=1	3.54e-27	K02943 large subunit ribosomal protein LP2	ko03010 Ribosome
AIPGENE24417	2.9445	sp|O77302|RS10_LUMRU	40S ribosomal protein S10 OS=Lumbricus rubellus GN=RPS10 PE=2 SV=1	1.92e-26	K02947 small subunit ribosomal protein S10e	ko03010 Ribosome
AIPGENE24434	2.48533	sp|O77302|RS10_LUMRU	40S ribosomal protein S10 OS=Lumbricus rubellus GN=RPS10 PE=2 SV=1	1.5e-61	K02947 small subunit ribosomal protein S10e	ko03010 Ribosome
AIPGENE7146	2.37241	sp|Q9XSU4|RS11_CANFA	40S ribosomal protein S11 OS=Canis familiaris GN=RPS11 PE=1 SV=2	3.06e-77	K02949 small subunit ribosomal protein S11e	ko03010 Ribosome
AIPGENE9363	2.65823	sp|P46405|RS12_PIG	40S ribosomal protein S12 OS=Sus scrofa GN=RPS12 PE=2 SV=2	1.3e-64	K02951 small subunit ribosomal protein S12e	ko03010 Ribosome
AIPGENE18193	2.85153	sp|P62264|RS14_MOUSE	40S ribosomal protein S14 OS=Mus musculus GN=Rps14 PE=2 SV=3	5.51e-85	K02955 small subunit ribosomal protein S14e	ko03010 Ribosome
AIPGENE20581	2.8277	sp|P33095|RS15A_STRPU	40S ribosomal protein S15a OS=Strongylocentrotus purpuratus GN=RPS15A PE=2 SV=3	4.91e-77	K02957 small subunit ribosomal protein S15Ae	ko03010 Ribosome
AIPGENE6256	2.53201	sp|P62845|RS15_RAT	40S ribosomal protein S15 OS=Rattus norvegicus GN=Rps15 PE=1 SV=2	7.11e-74	K02958 small subunit ribosomal protein S15e	ko03010 Ribosome
AIPGENE17967	2.20109	sp|Q98TR7|RS16_HETFO	40S ribosomal protein S16 OS=Heteropneustes fossilis GN=rps16 PE=2 SV=1	9.35e-48	K02960 small subunit ribosomal protein S16e	ko03010 Ribosome
AIPGENE28743	2.46709	sp|Q6QAP7|RS17_PIG	40S ribosomal protein S17 OS=Sus scrofa GN=RPS17 PE=2 SV=3	1.62e-76	K02962 small subunit ribosomal protein S17e	ko03010 Ribosome
AIPGENE8181	2.33865	sp|Q6QAP7|RS17_PIG	40S ribosomal protein S17 OS=Sus scrofa GN=RPS17 PE=2 SV=3	1.62e-76	K02962 small subunit ribosomal protein S17e	ko03010 Ribosome
AIPGENE27150	2.51418	sp|Q8ISP0|RS18_BRABE	40S ribosomal protein S18 OS=Branchiostoma belcheri GN=RPS18 PE=2 SV=1	1.16e-97	K02964 small subunit ribosomal protein S18e	ko03010 Ribosome
AIPGENE22553	2.78665	sp|Q8T5Z4|RS19_BRABE	40S ribosomal protein S19 OS=Branchiostoma belcheri GN=RPS19 PE=2 SV=1	1.77e-41	K02966 small subunit ribosomal protein S19e	ko03010 Ribosome
AIPGENE12161	2.62654	sp|P23403|RS20_XENLA	40S ribosomal protein S20 OS=Xenopus laevis GN=rps20 PE=1 SV=1	3.25e-69	K02969 small subunit ribosomal protein S20e	ko03010 Ribosome
AIPGENE2899	2.69141	sp|P05765|RS21_RAT	40S ribosomal protein S21 OS=Rattus norvegicus GN=Rps21 PE=1 SV=1	3.89e-31	K02971 small subunit ribosomal protein S21e	ko03010 Ribosome
AIPGENE27426	2.35851	sp|P62268|RS23_RAT	40S ribosomal protein S23 OS=Rattus norvegicus GN=Rps23 PE=1 SV=3	7.71e-94	K02973 small subunit ribosomal protein S23e	ko03010 Ribosome
AIPGENE14110	2.38789	sp|Q962Q6|RS24_SPOFR	40S ribosomal protein S24 OS=Spodoptera frugiperda GN=RpS24 PE=2 SV=1	9.7e-70	K02974 small subunit ribosomal protein S24e	ko03010 Ribosome
AIPGENE13879	2.6142	sp|Q8ISN9|RS25_BRABE	40S ribosomal protein S25 OS=Branchiostoma belcheri GN=RPS25 PE=2 SV=1	1.01e-40	K02975 small subunit ribosomal protein S25e	ko03010 Ribosome
AIPGENE14372	2.66024	sp|P27085|RS26_OCTVU	40S ribosomal protein S26 OS=Octopus vulgaris GN=RPS26 PE=2 SV=1	5.73e-57	K02976 small subunit ribosomal protein S26e	ko03010 Ribosome
AIPGENE3718	2.50217	sp|P55833|RS27_HOMAM	40S ribosomal protein S27 OS=Homarus americanus GN=RPS27 PE=3 SV=2	4.06e-44	K02978 small subunit ribosomal protein S27e	ko03010 Ribosome
AIPGENE18845	2.56809	sp|Q9W6Y0|RS30_ORYLA	40S ribosomal protein S30 OS=Oryzias latipes GN=fau PE=3 SV=2	3.17e-21	K02983 small subunit ribosomal protein S30e	ko03010 Ribosome
AIPGENE8325	2.40858	sp|P55935|RS9_DROME	40S ribosomal protein S9 OS=Drosophila melanogaster GN=RpS9 PE=1 SV=2	3.98e-107	K02997 small subunit ribosomal protein S9e	ko03010 Ribosome
AIPGENE8493	-4.21558	sp|O15439|MRP4_HUMAN	Multidrug resistance-associated protein 4 OS=Homo sapiens GN=ABCC4 PE=1 SV=3	0	K05673 ATP-binding cassette, subfamily C (CFTR/MRP), member 4	ko02010 ABC transporters
AIPGENE7771	-2.87747	sp|Q9SJK6|WBC30_ARATH	Putative white-brown complex homolog protein 30 OS=Arabidopsis thaliana GN=WBC30 PE=1 SV=3	3.89e-94	K05681 ATP-binding cassette, subfamily G (WHITE), member 2	ko02010 ABC transporters
AIPGENE25812	-4.49268	sp|P23654|NRT_DROME	Neurotactin OS=Drosophila melanogaster GN=Nrt PE=1 SV=3	6.71e-49	K03927 carboxylesterase type B [EC:3.1.1.1]	ko00983 Drug metabolism - other enzymes
AIPGENE12051	-8.31659	sp|Q4DJ07|PGFS_TRYCC	Prostaglandin F synthase OS=Trypanosoma cruzi (strain CL Brener) GN=Tc00.1047053511287.49 PE=1 SV=2	5.03e-35	K00120 glucose-fructose oxidoreductase [EC:1.1.99.28]	ko00903 Limonene and pinene degradation;ko00363 Bisphenol A degradation;ko00626 Naphthalene and anthracene degradation;ko00632 Benzoate degradation via CoA ligation;ko00624 1- and 2-Methylnaphthalene degradation;ko00361 gamma-Hexachlorocyclohexane degradation
AIPGENE18289	-8.63771	sp|P21328|RTJK_DROME	RNA-directed DNA polymerase from mobile element jockey OS=Drosophila melanogaster GN=pol PE=1 SV=1	7.76e-12	K01950 NAD+ synthase (glutamine-hydrolysing) [EC:6.3.5.1]	ko00760 Nicotinate and nicotinamide metabolism
AIPGENE14902	-9.74961	sp|P42898|MTHR_HUMAN	Methylenetetrahydrofolate reductase OS=Homo sapiens GN=MTHFR PE=1 SV=3	0	K00297 methylenetetrahydrofolate reductase (NADPH) [EC:1.5.1.20]	ko00670 One carbon pool by folate;ko00680 Methane metabolism
AIPGENE2876	-8.40335	sp|Q9R2B6|SIA7D_MOUSE	Alpha-N-acetyl-neuraminyl-2,3-beta-galactosyl-1,3-N-acetyl-galactosaminide alpha-2,6-sialyltransferase OS=Mus musculus GN=St6galnac4 PE=1 SV=1	3.26e-19	K03374 N-acetylgalactosaminide alpha-2,6-sialyltransferase	ko00604 Glycosphingolipid biosynthesis - ganglio series
AIPGENE1345	2.69736	sp|P21158|CSGA_MYXXA	C-factor OS=Myxococcus xanthus GN=csgA PE=1 SV=1	2.9e-25	K00079 carbonyl reductase (NADPH) [EC:1.1.1.184]	ko00590 Arachidonic acid metabolism
AIPGENE7795	-4.27021	sp|Q16222|UAP1_HUMAN	UDP-N-acetylhexosamine pyrophosphorylase OS=Homo sapiens GN=UAP1 PE=1 SV=3	0	K00972 UDP-N-acetylglucosamine pyrophosphorylase [EC:2.7.7.23]	ko00520 Amino sugar and nucleotide sugar metabolism
AIPGENE1163	-3.85306	sp|Q29121|GALT1_PIG	Polypeptide N-acetylgalactosaminyltransferase 1 OS=Sus scrofa GN=GALNT1 PE=2 SV=1	4.94e-169	K00710 polypeptide N-acetylgalactosaminyltransferase [EC:2.4.1.41]	ko00512 O-Glycan biosynthesis
AIPGENE17447	-5.22492	sp|Q6ICB0|DESI1_HUMAN	Desumoylating isopeptidase 1 OS=Homo sapiens GN=DESI1 PE=1 SV=1	1.81e-59	K01227 mannosyl-glycoprotein endo-beta-N-acetylglucosaminidase	ko00511 Other glycan degradation
AIPGENE14715	-4.58442	sp|Q5XJR6|ORML3_DANRE	ORM1-like protein 3 OS=Danio rerio GN=ormdl3 PE=2 SV=1	5.49e-63	K12667 oligosaccharyltransferase complex subunit delta (ribophorin II)	ko00510 N-Glycan biosynthesis
AIPGENE21131	-8.41314	sp|Q07130|UGPA_BOVIN	UTP--glucose-1-phosphate uridylyltransferase OS=Bos taurus GN=UGP2 PE=1 SV=2	2.41e-152	K00963 UTP--glucose-1-phosphate uridylyltransferase [EC:2.7.7.9]	ko00500 Starch and sucrose metabolism;ko00052 Galactose metabolism;ko00040 Pentose and glucuronate interconversions;ko00520 Amino sugar and nucleotide sugar metabolism
AIPGENE10972	3.04667	sp|Q69ZQ1|K1161_MOUSE	Uncharacterized family 31 glucosidase KIAA1161 OS=Mus musculus GN=Kiaa1161 PE=1 SV=2	2.3e-135	K01187 alpha-glucosidase [EC:3.2.1.20]	ko00500 Starch and sucrose metabolism;ko00052 Galactose metabolism
AIPGENE1397	-4.10216	sp|Q28C33|TBC30_XENTR	TBC1 domain family member 30 OS=Xenopus tropicalis GN=tbc1d30 PE=2 SV=1	0	K01860 chloromuconate cycloisomerase [EC:5.5.1.7]	ko00364 Fluorobenzoate degradation;ko00361 gamma-Hexachlorocyclohexane degradation;ko00627 1,4-Dichlorobenzene degradation
AIPGENE22099	-5.85596	sp|A8E657|AASS_BOVIN	Alpha-aminoadipic semialdehyde synthase, mitochondrial OS=Bos taurus GN=AASS PE=2 SV=1	0	K00290 saccharopine dehydrogenase (NAD+, L-lysine forming) [EC:1.5.1.7]	ko00310 Lysine degradation;ko01064 Biosynthesis of alkaloids derived from ornithine, lysine and nicotinic acid;ko00300 Lysine biosynthesis
AIPGENE17398	-5.91454	sp|Q7A5L8|TDCB_STAAN	L-threonine dehydratase catabolic TdcB OS=Staphylococcus aureus (strain N315) GN=tdcB PE=1 SV=1	1.23e-55	K01754 threonine dehydratase [EC:4.3.1.19]	ko00260 Glycine, serine and threonine metabolism;ko00290 Valine, leucine and isoleucine biosynthesis
AIPGENE2426	-4.73345	sp|Q2KIR8|TDH_BOVIN	L-threonine 3-dehydrogenase, mitochondrial OS=Bos taurus GN=TDH PE=2 SV=1	7.51e-137	K00060 threonine 3-dehydrogenase [EC:1.1.1.103]	ko00260 Glycine, serine and threonine metabolism
AIPGENE23524	-3.20955	sp|Q01341|ADCY6_MOUSE	Adenylate cyclase type 6 OS=Mus musculus GN=Adcy6 PE=1 SV=1	4.76e-146	K08045 adenylate cyclase 5 [EC:4.6.1.1]	ko00230 Purine metabolism;ko04912 GnRH signaling pathway;ko04062 Chemokine signaling pathway;ko04916 Melanogenesis;ko04540 Gap junction;ko04270 Vascular smooth muscle contraction;ko04114 Oocyte meiosis;ko05414 Dilated cardiomyopathy;ko04914 Progesterone-mediated oocyte maturation
AIPGENE10936	-8.36016	sp|A4IFD0|KAD5_BOVIN	Adenylate kinase isoenzyme 5 OS=Bos taurus GN=Ak5 PE=2 SV=1	7.33e-13	K00939 adenylate kinase [EC:2.7.4.3]	ko00230 Purine metabolism
AIPGENE9866	-3.91767	sp|Q5FVN8|WSDU1_RAT	WD repeat, SAM and U-box domain-containing protein 1 OS=Rattus norvegicus GN=Wdsub1 PE=2 SV=1	2.42e-116	K00777 NAD-diphthamide ADP-ribosyltransferase [EC:2.4.2.36]
AIPGENE4711	-8.54362	sp|Q92636|FAN_HUMAN	Protein FAN OS=Homo sapiens GN=NSMAF PE=1 SV=2	1.23e-86	K00908 Ca2+/calmodulin-dependent protein kinase [EC:2.7.11.17]
AIPGENE25144	-4.42056	sp|P29074|PTN4_HUMAN	Tyrosine-protein phosphatase non-receptor type 4 OS=Homo sapiens GN=PTPN4 PE=1 SV=1	0	K01104 protein-tyrosine phosphatase [EC:3.1.3.48]
AIPGENE5698	-4.70173	sp|O95248|MTMR5_HUMAN	Myotubularin-related protein 5 OS=Homo sapiens GN=SBF1 PE=1 SV=3	0	K01104 protein-tyrosine phosphatase [EC:3.1.3.48]
AIPGENE20970	-9.06077	sp|Q9Z2C5|MTM1_MOUSE	Myotubularin OS=Mus musculus GN=Mtm1 PE=1 SV=2	4.75e-53	K01104 protein-tyrosine phosphatase [EC:3.1.3.48]
AIPGENE4650	-3.05408	sp|Q9Y5B9|SP16H_HUMAN	FACT complex subunit SPT16 OS=Homo sapiens GN=SUPT16H PE=1 SV=1	0	K01262 X-Pro aminopeptidase [EC:3.4.11.9]
AIPGENE11595	2.58817	sp|P27435|TRYB1_RAT	Tryptase OS=Rattus norvegicus GN=Tpsab1 PE=1 SV=2	5.12e-13	K01340 tryptase [EC:3.4.21.59]
AIPGENE15640	-2.67984	sp|Q9UGM3|DMBT1_HUMAN	Deleted in malignant brain tumors 1 protein OS=Homo sapiens GN=DMBT1 PE=1 SV=2	3.1e-59	K01340 tryptase [EC:3.4.21.59]
AIPGENE17263	-8.97995	sp|Q6MHJ5|PIF1_BDEBA	ATP-dependent DNA helicase pif1 OS=Bdellovibrio bacteriovorus (strain ATCC 15356 / DSM 50701 / NCIB 9529 / HD100) GN=pif1 PE=3 SV=1	5.97e-34	K01529 dynamin GTPase [EC:3.6.5.5]
AIPGENE19062	-8.53783	sp|F1Q4S1|ATP9B_DANRE	Probable phospholipid-transporting ATPase IIB OS=Danio rerio GN=atp9b PE=3 SV=1	0	K01530 phospholipid-translocating ATPase [EC:3.6.3.1]
AIPGENE1738	-3.98106	sp|P98194|AT2C1_HUMAN	Calcium-transporting ATPase type 2C member 1 OS=Homo sapiens GN=ATP2C1 PE=1 SV=3	0	K01537 Ca2+-transporting ATPase [EC:3.6.3.8]
AIPGENE22318	-4.22171	sp|Q6NVR9|ATAD3_XENTR	ATPase family AAA domain-containing protein 3 OS=Xenopus tropicalis GN=atad3 PE=2 SV=1	0	K01554 myosin ATPase [EC:3.6.4.1]
AIPGENE26462	-3.74435	sp|Q64512|PTN13_MOUSE	Tyrosine-protein phosphatase non-receptor type 13 OS=Mus musculus GN=Ptpn13 PE=1 SV=2	8.98e-43	K02374 protein tyrosin phosphatase, non-receptor type 13 (PTPN13)
AIPGENE1915	-4.35793	sp|A7SK48|EIF3A_NEMVE	Eukaryotic translation initiation factor 3 subunit A OS=Nematostella vectensis GN=v1g190699 PE=3 SV=2	0	K03254 translation initiation factor eIF-3 subunit 10
AIPGENE7974	-8.7085	sp|Q9HAR2|LPHN3_HUMAN	Latrophilin-3 OS=Homo sapiens GN=LPHN3 PE=1 SV=2	2.4e-35	K04592 latrophilin 1
AIPGENE4743	-6.14273	sp|Q2PZL6|FAT4_MOUSE	Protocadherin Fat 4 OS=Mus musculus GN=Fat4 PE=1 SV=2	1.04e-78	K04600 cadherin EGF LAG seven-pass G-type receptor 1 (flamingo)
AIPGENE21180	-3.99942	sp|O35161|CELR1_MOUSE	Cadherin EGF LAG seven-pass G-type receptor 1 OS=Mus musculus GN=Celsr1 PE=1 SV=3	3.86e-68	K04601 cadherin EGF LAG seven-pass G-type receptor 2 (flamingo)
AIPGENE21199	-4.72052	sp|Q91ZI0|CELR3_MOUSE	Cadherin EGF LAG seven-pass G-type receptor 3 OS=Mus musculus GN=Celsr3 PE=2 SV=2	0	K04601 cadherin EGF LAG seven-pass G-type receptor 2 (flamingo)
AIPGENE4462	-6.14482	sp|P48442|CASR_RAT	Extracellular calcium-sensing receptor OS=Rattus norvegicus GN=Casr PE=1 SV=1	6e-102	K04612 calcium-sensing receptor
AIPGENE4876	-3.57228	sp|P17972|KCNAW_DROME	Potassium voltage-gated channel protein Shaw OS=Drosophila melanogaster GN=Shaw PE=2 SV=1	1.32e-108	K04887 potassium voltage-gated channel, Shaw-related subfamily C, member 1
AIPGENE14857	-8.67517	sp|Q8BLA8|TRPA1_MOUSE	Transient receptor potential cation channel subfamily A member 1 OS=Mus musculus GN=Trpa1 PE=1 SV=1	1.05e-112	K04984 transient receptor potential cation channel, subfamily A, member 1
AIPGENE13375	-4.49104	sp|Q7Z442|PK1L2_HUMAN	Polycystic kidney disease protein 1-like 2 OS=Homo sapiens GN=PKD1L2 PE=1 SV=4	6.44e-64	K04988 polycystin 1L2
AIPGENE12399	-9.19919	sp|Q16832|DDR2_HUMAN	Discoidin domain-containing receptor 2 OS=Homo sapiens GN=DDR2 PE=1 SV=2	5.13e-103	K05125 discoidin domain receptor family, member 2 [EC:2.7.10.1]
AIPGENE13772	-4.59381	sp|Q8R1A4|DOCK7_MOUSE	Dedicator of cytokinesis protein 7 OS=Mus musculus GN=Dock7 PE=1 SV=3	9.9e-125	K05727 dedicator of cytokinesis 1/3/4/5
AIPGENE28587	-8.62716	sp|P13395|SPTCA_DROME	Spectrin alpha chain OS=Drosophila melanogaster GN=alpha-Spec PE=1 SV=2	0	K06114 spectrin alpha
AIPGENE7908	-8.25499	sp|P16086|SPTN1_RAT	Spectrin alpha chain, non-erythrocytic 1 OS=Rattus norvegicus GN=Sptan1 PE=1 SV=2	1.17e-155	K06115 spectrin beta
AIPGENE10914	-8.52888	sp|Q2VLH6|C163A_MOUSE	Scavenger receptor cysteine-rich type 1 protein M130 OS=Mus musculus GN=Cd163 PE=2 SV=2	2.86e-52	K06545 CD163 antigen
AIPGENE6603	-5.0348	sp|P70490|MFGM_RAT	Lactadherin OS=Rattus norvegicus GN=Mfge8 PE=2 SV=1	1.88e-34	K06560 mannose receptor, C type
AIPGENE16169	-9.1153	sp|P12263|FA8_PIG	Coagulation factor VIII OS=Sus scrofa GN=F8 PE=1 SV=2	6.63e-35	K06560 mannose receptor, C type
AIPGENE3608	-5.65037	sp|P23468|PTPRD_HUMAN	Receptor-type tyrosine-protein phosphatase delta OS=Homo sapiens GN=PTPRD PE=1 SV=2	0	K06777 protein tyrosine phosphatase, receptor type, D [EC:3.1.3.48]
AIPGENE6219	-3.33941	sp|Q8R508|FAT3_RAT	Protocadherin Fat 3 OS=Rattus norvegicus GN=Fat3 PE=1 SV=1	0	K06813 cadherin 23
AIPGENE29071	-3.5759	sp|Q2PZL6|FAT4_MOUSE	Protocadherin Fat 4 OS=Mus musculus GN=Fat4 PE=1 SV=2	0	K06813 cadherin 23
AIPGENE29256	-4.30164	sp|Q9BXB4|OSB11_HUMAN	Oxysterol-binding protein-related protein 11 OS=Homo sapiens GN=OSBPL11 PE=1 SV=2	1.82e-139	K06867 autonomous glycyl radical cofactor
AIPGENE3038	-9.03105	sp|Q9Y4C4|MFHA1_HUMAN	Malignant fibrous histiocytoma-amplified sequence 1 OS=Homo sapiens GN=MFHAS1 PE=1 SV=2	1.54e-48	K06883 7-cyano-7-deazaguanine reductase [EC:1.7.1.13]
AIPGENE28985	-8.56052	sp|Q9BXW6|OSBL1_HUMAN	Oxysterol-binding protein-related protein 1 OS=Homo sapiens GN=OSBPL1A PE=1 SV=2	2.06e-56	K07126 N-acetylmuramic acid 6-phosphate etherase [EC:4.2.-.-]
AIPGENE27079	-5.16497	sp|O95755|RAB36_HUMAN	Ras-related protein Rab-36 OS=Homo sapiens GN=RAB36 PE=2 SV=2	5.12e-77	K07922 Ras-related protein Rab-36
AIPGENE14299	-8.67236	sp|Q99715|COCA1_HUMAN	Collagen alpha-1(XII) chain OS=Homo sapiens GN=COL12A1 PE=1 SV=2	7.6e-19	K08132 collagen, type XII, alpha
AIPGENE16820	-3.86448	sp|B0WC46|TRET1_CULQU	Facilitated trehalose transporter Tret1 OS=Culex quinquefasciatus GN=Tret1 PE=3 SV=1	7.24e-76	K08145 MFS transporter, SP family, solute carrier family 2 (facilitated
AIPGENE7378	3.34681	sp|Q9VCA2|ORCT_DROME	Organic cation transporter protein OS=Drosophila melanogaster GN=Orct PE=1 SV=1	1.04e-57	K08209 MFS transporter, OCT family, solute carrier family 22 (organic
AIPGENE1519	-3.14217	sp|Q9V9J3|SRC42_DROME	Tyrosine-protein kinase Src42A OS=Drosophila melanogaster GN=Src42A PE=2 SV=1	0	K08253 non-specific protein-tyrosine kinase [EC:2.7.10.2]
AIPGENE22448	-3.50912	sp|Q6P4S6|SIK3_MOUSE	Serine/threonine-protein kinase SIK3 OS=Mus musculus GN=Sik3 PE=1 SV=3	0	K08282 non-specific serine/threonine protein kinase [EC:2.7.11.1]
AIPGENE2702	6.64968	sp|Q9Y5X5|NPFF2_HUMAN	Neuropeptide FF receptor 2 OS=Homo sapiens GN=NPFFR2 PE=1 SV=2	7.6e-36	K08378 G protein-coupled receptor 103
AIPGENE10925	-2.53716	sp|Q6JAN0|GPR98_DANRE	G-protein coupled receptor 98 OS=Danio rerio GN=gpr98 PE=2 SV=1	0	K08455 G protein-coupled receptor 112
AIPGENE26872	-4.25836	sp|A6QLU6|GP133_BOVIN	Probable G-protein coupled receptor 133 OS=Bos taurus GN=GPR133 PE=2 SV=1	2.55e-16	K08465 G protein-coupled receptor 133
AIPGENE7831	-6.29289	sp|Q9UKP5|ATS6_HUMAN	A disintegrin and metalloproteinase with thrombospondin motifs 6 OS=Homo sapiens GN=ADAMTS6 PE=2 SV=2	2.85e-64	K08621 a disintegrin and metalloproteinase with thrombospondin motifs 6
AIPGENE28012	-3.01399	sp|Q14703|MBTP1_HUMAN	Membrane-bound transcription factor site-1 protease OS=Homo sapiens GN=MBTPS1 PE=1 SV=1	0	K08653 membrane-bound transcription factor protease, site 1 [EC:3.4.21.-]
AIPGENE3984	-8.83435	sp|P29122|PCSK6_HUMAN	Proprotein convertase subtilisin/kexin type 6 OS=Homo sapiens GN=PCSK6 PE=1 SV=1	0	K08654 proprotein convertase subtilisin/kexin type 5 [EC:3.4.21.-]
AIPGENE324	-4.78675	sp|O88866|HUNK_MOUSE	Hormonally up-regulated neu tumor-associated kinase OS=Mus musculus GN=Hunk PE=2 SV=1	3.38e-121	K08797 hormonally upregulated Neu-associated kinase [EC:2.7.11.1]
AIPGENE8498	-3.05624	sp|P51957|NEK4_HUMAN	Serine/threonine-protein kinase Nek4 OS=Homo sapiens GN=NEK4 PE=1 SV=2	1.13e-130	K08857 NIMA (never in mitosis gene a)-related kinase [EC:2.7.11.1]
AIPGENE5736	-9.40779	sp|Q96Q15|SMG1_HUMAN	Serine/threonine-protein kinase SMG1 OS=Homo sapiens GN=SMG1 PE=1 SV=3	2.27e-72	K08873 PI-3-kinase-related kinase SMG-1
AIPGENE5729	-10.3139	sp|Q8BKX6|SMG1_MOUSE	Serine/threonine-protein kinase SMG1 OS=Mus musculus GN=Smg1 PE=1 SV=3	0	K08873 PI-3-kinase-related kinase SMG-1
AIPGENE8049	-4.21112	sp|Q8R5C8|ZMY11_MOUSE	Zinc finger MYND domain-containing protein 11 OS=Mus musculus GN=Zmynd11 PE=1 SV=2	5.92e-67	K08881 tripartite motif-containing protein 24
AIPGENE24103	-3.32338	sp|O54967|ACK1_MOUSE	Activated CDC42 kinase 1 OS=Mus musculus GN=Tnk2 PE=1 SV=2	1.44e-124	K08886 tyrosine kinase, non-receptor, 2 [EC:2.7.10.1]
AIPGENE2964	-4.77902	sp|Q62445|SP4_MOUSE	Transcription factor Sp4 OS=Mus musculus GN=Sp4 PE=2 SV=2	3.92e-33	K09194 transcription factor Sp4
AIPGENE19482	-8.58643	sp|Q5G265|NETR_SAGLB	Neurotrypsin OS=Saguinus labiatus GN=PRSS12 PE=3 SV=1	4.31e-46	K09624 protease, serine, 12 (neurotrypsin, motopsin) [EC:3.4.21.-]
AIPGENE27996	-2.58478	sp|P40313|CTRL_HUMAN	Chymotrypsin-like protease CTRL-1 OS=Homo sapiens GN=CTRL PE=2 SV=1	8.26e-49	K09632 chymotrypsin-like protease [EC:3.4.21.-]
AIPGENE27462	-3.5293	sp|O60235|TM11D_HUMAN	Transmembrane protease serine 11D OS=Homo sapiens GN=TMPRSS11D PE=1 SV=1	2.08e-54	K09637 transmembrane protease, serine 6 [EC:3.4.21.-]
AIPGENE17239	2.88908	sp|Q6J8I9|MIP_SHEEP	Lens fiber major intrinsic protein OS=Ovis aries GN=MIP PE=1 SV=1	3.37e-39	K09863 aquaporin-0
AIPGENE17253	2.75004	sp|Q6J8I9|MIP_SHEEP	Lens fiber major intrinsic protein OS=Ovis aries GN=MIP PE=1 SV=1	3.93e-38	K09863 aquaporin-0
AIPGENE18469	-8.35008	sp|Q6GQB9|EDEM3_XENLA	ER degradation-enhancing alpha-mannosidase-like protein 3 OS=Xenopus laevis GN=edem3 PE=2 SV=2	3.56e-105	K10086 ER degradation enhancer, mannosidase alpha-like 3
AIPGENE20443	-9.09206	sp|Q5M9H1|LRC41_RAT	Leucine-rich repeat-containing protein 41 OS=Rattus norvegicus GN=Lrrc41 PE=2 SV=1	8.89e-11	K10347 leucine-rich repeat-containing protein 41
AIPGENE7528	-4.17911	sp|B2RTY4|MYO9A_HUMAN	Unconventional myosin-IXa OS=Homo sapiens GN=MYO9A PE=1 SV=2	3.81e-26	K10360 myosin IX
AIPGENE7536	-4.4354	sp|B2RTY4|MYO9A_HUMAN	Unconventional myosin-IXa OS=Homo sapiens GN=MYO9A PE=1 SV=2	1.9e-48	K10360 myosin IX
AIPGENE9102	-9.19087	sp|Q92614|MY18A_HUMAN	Unconventional myosin-XVIIIa OS=Homo sapiens GN=MYO18A PE=1 SV=3	0	K10362 myosin XVIII
AIPGENE22646	-3.10391	sp|Q502K3|ANR52_DANRE	Serine/threonine-protein phosphatase 6 regulatory ankyrin repeat subunit C OS=Danio rerio GN=ankrd52 PE=2 SV=1	5.49e-45	K10380 ankyrin
AIPGENE25631	-9.37439	sp|Q99NH0|ANR17_MOUSE	Ankyrin repeat domain-containing protein 17 OS=Mus musculus GN=Ankrd17 PE=1 SV=2	0	K10380 ankyrin
AIPGENE4397	-5.68708	sp|Q5R686|CLIP3_PONAB	CAP-Gly domain-containing linker protein 3 OS=Pongo abelii GN=CLIP3 PE=2 SV=1	1.2e-62	K10423 CAP-Gly domain-containing linker protein 3/4
AIPGENE3033	-8.50259	sp|Q0KK59|UNC79_MOUSE	Protein unc-79 homolog OS=Mus musculus GN=Unc79 PE=1 SV=1	3e-54	K10477 BTB/POZ domain-containing protein 1/2
AIPGENE21375	-9.19842	sp|Q7Z5Y7|KCD20_HUMAN	BTB/POZ domain-containing protein KCTD20 OS=Homo sapiens GN=KCTD20 PE=1 SV=1	3.52e-123	K10482 BTB/POZ domain-containing protein 10
AIPGENE14222	3.26181	sp|Q86YT6|MIB1_HUMAN	E3 ubiquitin-protein ligase MIB1 OS=Homo sapiens GN=MIB1 PE=1 SV=1	1e-14	K10645 E3 ubiquitin-protein ligase mind-bomb [EC:6.3.2.19]
AIPGENE27106	-6.14156	sp|Q86YT6|MIB1_HUMAN	E3 ubiquitin-protein ligase MIB1 OS=Homo sapiens GN=MIB1 PE=1 SV=1	1.62e-123	K10645 E3 ubiquitin-protein ligase mind-bomb [EC:6.3.2.19]
AIPGENE18446	-6.22072	sp|Q5T4S7|UBR4_HUMAN	E3 ubiquitin-protein ligase UBR4 OS=Homo sapiens GN=UBR4 PE=1 SV=1	0	K10691 E3 ubiquitin-protein ligase UBR4 [EC:6.3.2.19]
AIPGENE26382	3.35985	tr|T2M7S4|T2M7S4_HYDVU	Uncharacterized protein C20orf152 (Fragment) OS=Hydra vulgaris GN=C20orf152 PE=2 SV=1	1.45e-77	K10751 chromatin assembly factor 1 subunit B
AIPGENE11909	-8.81902	sp|Q9VBP3|TNKS_DROME	Tankyrase OS=Drosophila melanogaster GN=Tnks PE=1 SV=1	7.51e-14	K10799 tankyrase [EC:2.4.2.30]
AIPGENE16976	-5.79514	sp|Q5M7K0|TIM22_XENTR	Mitochondrial import inner membrane translocase subunit Tim22 OS=Xenopus tropicalis GN=timm22 PE=2 SV=1	7.98e-52	K10836 mitochondrial protein-transporting ATPase
AIPGENE20693	5.21817	sp|O09053|WRN_MOUSE	Werner syndrome ATP-dependent helicase homolog OS=Mus musculus GN=Wrn PE=1 SV=3	1.45e-31	K10900 werner syndrome ATP-dependent helicase [EC:3.6.1.-]
AIPGENE25149	-4.35558	sp|Q5U430|UBR3_MOUSE	E3 ubiquitin-protein ligase UBR3 OS=Mus musculus GN=Ubr3 PE=1 SV=3	0	K11978 E3 ubiquitin-protein ligase UBR3 [EC:6.3.2.19]
AIPGENE16839	-5.8725	sp|Q8TDM6|DLG5_HUMAN	Disks large homolog 5 OS=Homo sapiens GN=DLG5 PE=1 SV=4	1.43e-102	K12075 discs large protein
AIPGENE16007	-8.45085	sp|Q5XPI4|RN123_HUMAN	E3 ubiquitin-protein ligase RNF123 OS=Homo sapiens GN=RNF123 PE=1 SV=1	2.21e-79	K12169 Kip1 ubiquitination-promoting complex protein 1 [EC:6.3.2.19]
AIPGENE13836	-4.0174	sp|H2QII6|RBP2_PANTR	E3 SUMO-protein ligase RanBP2 OS=Pan troglodytes GN=RANBP2 PE=1 SV=1	4.02e-107	K12172 E3 SUMO-protein ligase RanBP2
AIPGENE10778	-9.07459	sp|P10394|POL4_DROME	Retrovirus-related Pol polyprotein from transposon 412 OS=Drosophila melanogaster GN=POL PE=4 SV=1	2.96e-11	K12375 arylsulfatase I/J [EC:3.1.6.-]
AIPGENE9910	-2.95921	sp|Q80U12|SGSM2_MOUSE	Small G protein signaling modulator 2 OS=Mus musculus GN=Sgsm2 PE=2 SV=2	0	K13136 gem associated protein 8
AIPGENE28447	4.32349	sp|P14381|YTX2_XENLA	Transposon TX1 uncharacterized 149 kDa protein OS=Xenopus laevis PE=4 SV=1	1.48e-98	K13148 integrator complex subunit 11 [EC:3.1.27.-]
AIPGENE8388	-4.03651	sp|B4MM23|SHEP_DROWI	Protein alan shepard OS=Drosophila willistoni GN=shep PE=3 SV=2	2.89e-80	K13208 ELAV like protein 2/3/4
AIPGENE24116	10.8084	gi|156352148|ref|XP_001622629.1|	hypothetical protein NEMVEDRAFT_v1g220449 [Nematostella vectensis] >gi|156209210|gb|EDO30529.1| predicted protein [Nematostella vectensis]	1.76e-12
AIPGENE2909	9.14493	no hit	no hit	no hit
AIPGENE17286	8.50262	tr|R4GBE7|R4GBE7_ANOCA	Uncharacterized protein OS=Anolis carolinensis PE=4 SV=1	1.1e-36
AIPGENE958	8.08786	tr|W4XAQ5|W4XAQ5_STRPU	Uncharacterized protein OS=Strongylocentrotus purpuratus GN=Sp-Kctd1 PE=4 SV=1	1.3e-83
AIPGENE23062	7.08572	no hit	no hit	no hit
AIPGENE8732	5.99985	gi|449672295|ref|XP_004207680.1|	PREDICTED: uncharacterized protein LOC101239070 [Hydra vulgaris]	1.03e-29
AIPGENE25568	5.50098	tr|A7SXA5|A7SXA5_NEMVE	Predicted protein OS=Nematostella vectensis GN=v1g218943 PE=4 SV=1	7.04e-19
AIPGENE22420	4.89954	no hit	no hit	no hit
AIPGENE5386	4.59373	sp|Q28024|GBG12_BOVIN	Guanine nucleotide-binding protein G(I)/G(S)/G(O) subunit gamma-12 OS=Bos taurus GN=GNG12 PE=1 SV=2	3.65e-08
AIPGENE3888	4.34625	no hit	no hit	no hit
AIPGENE7392	4.32505	no hit	no hit	no hit
AIPGENE16310	4.00909	no hit	no hit	no hit
AIPGENE27016	3.99915	no hit	no hit	no hit
AIPGENE23876	3.98636	no hit	no hit	no hit
AIPGENE8175	3.97888	tr|C3Z499|C3Z499_BRAFL	Putative uncharacterized protein OS=Branchiostoma floridae GN=BRAFLDRAFT_78402 PE=4 SV=1	6.86e-07
AIPGENE22277	3.94786	no hit	no hit	no hit
AIPGENE32	3.82557	no hit	no hit	no hit
AIPGENE17430	3.81141	sp|Q91Y77|MOT10_RAT	Monocarboxylate transporter 10 OS=Rattus norvegicus GN=Slc16a10 PE=1 SV=1	8.35e-09
AIPGENE16386	3.59547	sp|Q09225|NRF6_CAEEL	Nose resistant to fluoxetine protein 6 OS=Caenorhabditis elegans GN=nrf-6 PE=1 SV=3	1.12e-07
AIPGENE5882	3.59386	sp|Q6P1S6|MTPN_XENTR	Myotrophin OS=Xenopus tropicalis GN=mtpn PE=3 SV=1	3.4e-17
AIPGENE26409	3.53071	tr|A7RXT7|A7RXT7_NEMVE	Predicted protein OS=Nematostella vectensis GN=v1g203737 PE=4 SV=1	1.99e-116
AIPGENE4273	3.50948	no hit	no hit	no hit
AIPGENE25349	3.46253	gi|554886995|ref|XP_005953050.1|	PREDICTED: uncharacterized protein LOC102307237 [Haplochromis burtoni]	2.28e-82
AIPGENE10967	3.43897	sp|Q9FTZ2|EBP_ORYSJ	Probable 3-beta-hydroxysteroid-Delta(8),Delta(7)-isomerase OS=Oryza sativa subsp. japonica GN=Os01g0103600 PE=2 SV=1	5.09e-08
AIPGENE14448	3.39218	sp|Q03640|TCB3_YEAST	Tricalbin-3 OS=Saccharomyces cerevisiae (strain ATCC 204508 / S288c) GN=TCB3 PE=1 SV=1	9.88e-08
AIPGENE3839	3.38302	sp|P28648|CD63_RAT	CD63 antigen OS=Rattus norvegicus GN=Cd63 PE=1 SV=2	6.67e-20
AIPGENE256	3.29418	no hit	no hit	no hit
AIPGENE23116	3.29291	sp|Q65170|VF385_ASFB7	Zinc finger protein B385R OS=African swine fever virus (strain Badajoz 1971 Vero-adapted) GN=Ba71V-080 PE=3 SV=1	8.93e-20
AIPGENE24800	3.27668	sp|P61354|RL27_RAT	60S ribosomal protein L27 OS=Rattus norvegicus GN=Rpl27 PE=2 SV=2	2.84e-11
AIPGENE26930	3.23895	tr|A7STN6|A7STN6_NEMVE	Predicted protein OS=Nematostella vectensis GN=v1g217332 PE=4 SV=1	1.36e-158
AIPGENE21621	3.22482	sp|Q12476|AIR2_YEAST	Protein AIR2 OS=Saccharomyces cerevisiae (strain ATCC 204508 / S288c) GN=AIR2 PE=1 SV=1	3.18e-06
AIPGENE17341	3.20946	sp|Q66T72|PSIP1_FELCA	PC4 and SFRS1-interacting protein OS=Felis catus GN=PSIP1 PE=1 SV=1	8.69e-33
AIPGENE1487	3.1653	sp|Q05306|COAA1_MOUSE	Collagen alpha-1(X) chain OS=Mus musculus GN=Col10a1 PE=2 SV=1	2.02e-20
AIPGENE9714	3.08806	gi|156360740|ref|XP_001625183.1|	predicted protein [Nematostella vectensis] >gi|156212003|gb|EDO33083.1| predicted protein [Nematostella vectensis]	1.07e-07
AIPGENE929	3.01291	sp|O88436|PAX4_RAT	Paired box protein Pax-4 OS=Rattus norvegicus GN=Pax4 PE=2 SV=1	3.77e-06
AIPGENE181	3.00448	no hit	no hit	no hit
AIPGENE10717	2.98787	sp|Q9CR73|PNRC2_MOUSE	Proline-rich nuclear receptor coactivator 2 OS=Mus musculus GN=Pnrc2 PE=2 SV=1	1.11e-08
AIPGENE21965	2.95205	no hit	no hit	no hit
AIPGENE4264	2.94539	no hit	no hit	no hit
AIPGENE9619	2.93815	no hit	no hit	no hit
AIPGENE13132	2.92981	tr|F6KMI0|F6KMI0_EPICO	Prostate stem cell antigen-like protein OS=Epinephelus coioides PE=2 SV=1	1.99e-06
AIPGENE6567	2.92556	gi|156359395|ref|XP_001624755.1|	predicted protein [Nematostella vectensis] >gi|156211553|gb|EDO32655.1| predicted protein [Nematostella vectensis]	2.11e-17
AIPGENE3755	2.87196	no hit	no hit	no hit
AIPGENE12898	2.86786	gi|156379835|ref|XP_001631661.1|	predicted protein [Nematostella vectensis] >gi|156218705|gb|EDO39598.1| predicted protein [Nematostella vectensis]	1.26e-06
AIPGENE8584	2.86239	no hit	no hit	no hit
AIPGENE27158	2.86088	sp|O75445|USH2A_HUMAN	Usherin OS=Homo sapiens GN=USH2A PE=1 SV=3	4.25e-07
AIPGENE22903	2.85812	gi|156399704|ref|XP_001638641.1|	predicted protein [Nematostella vectensis] >gi|156225763|gb|EDO46578.1| predicted protein [Nematostella vectensis]	7.37e-13
AIPGENE3034	2.81192	sp|Q9N0C7|EPDR1_MACFA	Mammalian ependymin-related protein 1 OS=Macaca fascicularis GN=EPDR1 PE=2 SV=3	1.85e-25
AIPGENE12772	2.79897	no hit	no hit	no hit
AIPGENE28700	2.70959	no hit	no hit	no hit
AIPGENE4215	2.65728	no hit	no hit	no hit
AIPGENE5689	2.62456	sp|P09406|RU17_XENLA	U1 small nuclear ribonucleoprotein 70 kDa OS=Xenopus laevis GN=snrnp70 PE=2 SV=1	7.51e-16
AIPGENE12286	2.53932	no hit	no hit	no hit
AIPGENE1454	2.49487	sp|P47032|PRY1_YEAST	Protein PRY1 OS=Saccharomyces cerevisiae (strain ATCC 204508 / S288c) GN=PRY1 PE=1 SV=1	2.08e-28
AIPGENE15954	2.48925	gi|156384952|ref|XP_001633396.1|	predicted protein [Nematostella vectensis] >gi|156220465|gb|EDO41333.1| predicted protein [Nematostella vectensis]	6.41e-18
AIPGENE17917	2.48535	tr|Q8CF37|Q8CF37_MOUSE	Putative uncharacterized protein (Fragment) OS=Mus musculus GN=1700023L04Rik PE=2 SV=1	2.5e-06
AIPGENE17836	2.48357	no hit	no hit	no hit
AIPGENE21388	2.47498	gi|156368819|ref|XP_001627889.1|	predicted protein [Nematostella vectensis] >gi|156214851|gb|EDO35826.1| predicted protein [Nematostella vectensis]	1.83e-33
AIPGENE22510	2.42388	no hit	no hit	no hit
AIPGENE28820	2.36652	no hit	no hit	no hit
AIPGENE24472	2.36137	no hit	no hit	no hit
AIPGENE27912	2.33144	gi|156389330|ref|XP_001634944.1|	predicted protein [Nematostella vectensis] >gi|156222033|gb|EDO42881.1| predicted protein [Nematostella vectensis]	4.72e-55
AIPGENE10410	2.32722	tr|W4Z7D3|W4Z7D3_STRPU	Uncharacterized protein OS=Strongylocentrotus purpuratus GN=Sp-Lrr/Gpcr_9 PE=3 SV=1	5.78e-53
AIPGENE1535	2.32678	gi|156384952|ref|XP_001633396.1|	predicted protein [Nematostella vectensis] >gi|156220465|gb|EDO41333.1| predicted protein [Nematostella vectensis]	1.29e-23
AIPGENE10611	2.28719	sp|Q8BIG2|LKAM1_MOUSE	Protein LKAAEAR1 OS=Mus musculus GN=Lkaaear1 PE=2 SV=2	3.19e-12
AIPGENE24082	-2.55563	gi|156375027|ref|XP_001629884.1|	predicted protein [Nematostella vectensis] >gi|156216894|gb|EDO37821.1| predicted protein [Nematostella vectensis]	3.74e-40
AIPGENE24202	-2.83901	sp|Q6R5J2|DISP1_DANRE	Protein dispatched homolog 1 OS=Danio rerio GN=disp1 PE=2 SV=1	0
AIPGENE2302	-2.93885	sp|Q5SGE0|LPPRC_RAT	Leucine-rich PPR motif-containing protein, mitochondrial OS=Rattus norvegicus GN=Lrpprc PE=1 SV=1	2.02e-58
AIPGENE16845	-3.00074	sp|Q8CQD9|PLS_STAES	Accumulation-associated protein OS=Staphylococcus epidermidis (strain ATCC 12228) GN=SE_0175 PE=4 SV=1	5.12e-07
AIPGENE19596	-3.21642	no hit	no hit	no hit
AIPGENE9868	-3.25248	tr|A7SFB3|A7SFB3_NEMVE	Predicted protein OS=Nematostella vectensis GN=v1g244866 PE=4 SV=1	1.99e-64
AIPGENE3134	-3.36998	sp|Q99KC8|VMA5A_MOUSE	von Willebrand factor A domain-containing protein 5A OS=Mus musculus GN=Vwa5a PE=1 SV=2	1.3e-23
AIPGENE5879	-3.50116	sp|Q9QWV9|CCNT1_MOUSE	Cyclin-T1 OS=Mus musculus GN=Ccnt1 PE=1 SV=3	5.49e-126
AIPGENE19621	-3.51869	tr|A7SGB4|A7SGB4_NEMVE	Predicted protein OS=Nematostella vectensis GN=v1g211848 PE=4 SV=1	0
AIPGENE21095	-3.56971	sp|Q9NZJ4|SACS_HUMAN	Sacsin OS=Homo sapiens GN=SACS PE=1 SV=2	0
AIPGENE5661	-3.78743	sp|Q5R7S4|STRP1_PONAB	Striatin-interacting protein 1 OS=Pongo abelii GN=STRIP1 PE=2 SV=2	0
AIPGENE1491	-3.80584	sp|Q5ZJP7|KCTD7_CHICK	BTB/POZ domain-containing protein KCTD7 OS=Gallus gallus GN=KCTD7 PE=2 SV=1	2.29e-26
AIPGENE23770	-3.81174	sp|Q5ZL23|AB1IP_CHICK	Amyloid beta A4 precursor protein-binding family B member 1-interacting protein OS=Gallus gallus GN=APBB1IP PE=2 SV=1	1.42e-86
AIPGENE20074	-3.83447	no hit	no hit	no hit
AIPGENE27018	-3.91264	sp|Q921M7|FA49B_MOUSE	Protein FAM49B OS=Mus musculus GN=Fam49b PE=2 SV=1	1.8e-155
AIPGENE19749	-4.06556	gi|156353818|ref|XP_001623108.1|	predicted protein [Nematostella vectensis] >gi|156209769|gb|EDO31008.1| predicted protein [Nematostella vectensis]	1.35e-40
AIPGENE25904	-4.17785	tr|A7RZ35|A7RZ35_NEMVE	Predicted protein OS=Nematostella vectensis GN=v1g204286 PE=4 SV=1	0
AIPGENE2459	-4.65972	sp|Q9D5R2|WDR20_MOUSE	WD repeat-containing protein 20 OS=Mus musculus GN=Wdr20 PE=2 SV=1	0
AIPGENE21736	-4.75338	sp|Q5F479|S11IP_CHICK	Serine/threonine-protein kinase 11-interacting protein OS=Gallus gallus GN=STK11IP PE=2 SV=1	1.33e-38
AIPGENE1740	-4.81166	sp|Q69YN4|VIR_HUMAN	Protein virilizer homolog OS=Homo sapiens GN=KIAA1429 PE=1 SV=2	7.64e-62
AIPGENE15762	-4.84598	sp|Q9D1E5|LMBRL_MOUSE	Protein LMBR1L OS=Mus musculus GN=Lmbr1l PE=2 SV=1	1.29e-142
AIPGENE8788	-4.92374	sp|Q9H3M0|KCNF1_HUMAN	Potassium voltage-gated channel subfamily F member 1 OS=Homo sapiens GN=KCNF1 PE=1 SV=1	4.54e-07
AIPGENE18992	-5.01145	sp|Q9WVQ0|PMFBP_MOUSE	Polyamine-modulated factor 1-binding protein 1 OS=Mus musculus GN=Pmfbp1 PE=2 SV=1	1.85e-26
AIPGENE8909	-5.07849	gi|156386339|ref|XP_001633870.1|	predicted protein [Nematostella vectensis] >gi|156220946|gb|EDO41807.1| predicted protein [Nematostella vectensis]	2.73e-23
AIPGENE11097	-5.08821	sp|Q7SIC1|FUCL_ANGAN	Fucolectin OS=Anguilla anguilla PE=1 SV=1	2.55e-16
AIPGENE11556	-5.15946	sp|G5EGQ6|TEN1_CAEEL	Teneurin-1 OS=Caenorhabditis elegans GN=ten-1 PE=1 SV=1	4.02e-07
AIPGENE9072	-5.1719	sp|Q640Z6|NU153_XENLA	Nuclear pore complex protein Nup153 OS=Xenopus laevis GN=nup153 PE=1 SV=1	2.44e-17
AIPGENE3556	-5.20904	sp|O60268|K0513_HUMAN	Uncharacterized protein KIAA0513 OS=Homo sapiens GN=KIAA0513 PE=2 SV=1	7.02e-31
AIPGENE3779	-5.27393	tr|A2DGQ1|A2DGQ1_TRIVA	Putative uncharacterized protein OS=Trichomonas vaginalis GN=TVAG_110500 PE=4 SV=1	3.68e-07
AIPGENE2282	-5.34706	sp|Q8CDM8|F16B1_MOUSE	Protein FAM160B1 OS=Mus musculus GN=Fam160b1 PE=2 SV=2	0
AIPGENE16034	-5.52459	sp|Q6DCT2|CJ076_XENLA	UPF0668 protein C10orf76 homolog OS=Xenopus laevis PE=2 SV=2	1.18e-105
AIPGENE24781	-5.56516	no hit	no hit	no hit
AIPGENE16493	-5.60093	sp|Q66IC8|TC1D1_DANRE	Tctex1 domain-containing protein 1 OS=Danio rerio GN=tctex1d1 PE=2 SV=1	1.14e-16
AIPGENE17965	-5.697	sp|P27951|BAG_STRAG	IgA FC receptor OS=Streptococcus agalactiae GN=bag PE=1 SV=1	5.22e-12
AIPGENE6864	-5.7077	sp|O55012|PICAL_RAT	Phosphatidylinositol-binding clathrin assembly protein OS=Rattus norvegicus GN=Picalm PE=1 SV=1	2.13e-35
AIPGENE15519	-6.02848	sp|E9Q555|RN213_MOUSE	E3 ubiquitin-protein ligase RNF213 OS=Mus musculus GN=Rnf213 PE=2 SV=1	6.81e-119
AIPGENE10153	-6.16998	sp|Q9HB75|PIDD_HUMAN	p53-induced protein with a death domain OS=Homo sapiens GN=PIDD PE=1 SV=2	2.45e-06
AIPGENE4534	-6.48723	sp|Q3UGY8|BIG3_MOUSE	Brefeldin A-inhibited guanine nucleotide-exchange protein 3 OS=Mus musculus GN=Arfgef3 PE=1 SV=1	0
AIPGENE20747	-6.49041	sp|Q15155|NOMO1_HUMAN	Nodal modulator 1 OS=Homo sapiens GN=NOMO1 PE=1 SV=5	0
AIPGENE27698	-8.12419	no hit	no hit	no hit
AIPGENE17432	-8.17111	sp|Q5ZHN3|WIPI2_CHICK	WD repeat domain phosphoinositide-interacting protein 2 OS=Gallus gallus GN=WIPI2 PE=2 SV=1	2.79e-117
AIPGENE7582	-8.18189	sp|Q89703|POL_CSVMV	Putative enzymatic polyprotein OS=Cassava vein mosaic virus GN=ORF 3 PE=3 SV=1	1.61e-09
AIPGENE17139	-8.20987	sp|Q8BFY9|TNPO1_MOUSE	Transportin-1 OS=Mus musculus GN=Tnpo1 PE=1 SV=2	2.68e-76
AIPGENE1301	-8.22094	gi|156384954|ref|XP_001633397.1|	predicted protein [Nematostella vectensis] >gi|156220466|gb|EDO41334.1| predicted protein [Nematostella vectensis]	2.13e-89
AIPGENE18759	-8.24157	sp|Q8STF6|DYC1_CAEEL	Dystrophin-like protein 1 OS=Caenorhabditis elegans GN=dyc-1 PE=1 SV=1	3.24e-54
AIPGENE3916	-8.35323	sp|Q55DL2|MET18_DICDI	Histidine protein methyltransferase 1 homolog OS=Dictyostelium discoideum GN=DDB_G0270580 PE=3 SV=1	5.42e-35
AIPGENE2021	-8.36179	tr|A7SD04|A7SD04_NEMVE	Predicted protein OS=Nematostella vectensis GN=v1g210354 PE=4 SV=1	8.68e-54
AIPGENE28959	-8.36959	sp|Q14202|ZMYM3_HUMAN	Zinc finger MYM-type protein 3 OS=Homo sapiens GN=ZMYM3 PE=1 SV=2	8.14e-06
AIPGENE2512	-8.49171	sp|P10547|LSTP_STASI	Lysostaphin OS=Staphylococcus simulans GN=lss PE=3 SV=2	2.13e-34
AIPGENE3423	-8.67967	sp|Q8BIK4|DOCK9_MOUSE	Dedicator of cytokinesis protein 9 OS=Mus musculus GN=Dock9 PE=2 SV=2	0
AIPGENE10397	-8.81245	sp|Q155U0|VPS51_DANRE	Vacuolar protein sorting-associated protein 51 homolog OS=Danio rerio GN=vps51 PE=2 SV=1	0
AIPGENE13774	-8.8823	sp|Q8R1A4|DOCK7_MOUSE	Dedicator of cytokinesis protein 7 OS=Mus musculus GN=Dock7 PE=1 SV=3	0
AIPGENE449	-8.95053	gi|156406919|ref|XP_001641292.1|	predicted protein [Nematostella vectensis] >gi|156228430|gb|EDO49229.1| predicted protein [Nematostella vectensis]	0
AIPGENE7226	-9.08207	sp|Q7L622|G2E3_HUMAN	G2/M phase-specific E3 ubiquitin-protein ligase OS=Homo sapiens GN=G2E3 PE=1 SV=1	5.02e-06
AIPGENE24671	-9.13329	gi|556095930|gb|ESO84582.1|	hypothetical protein LOTGIDRAFT_236232 [Lottia gigantea]	2.32e-53
AIPGENE21563	-9.28852	gi|156381277|ref|XP_001632192.1|	predicted protein [Nematostella vectensis] >gi|156219244|gb|EDO40129.1| predicted protein [Nematostella vectensis]	1.97e-92
